# Supplementary material for: Identification of Chemical Constituents in Blumea balsamifera Using UPLC–Q–Orbitrap HRMS and Evaluation of Their Antioxidant Activities
Source: Molecules. 2023 Jun 1;28(11):4504. doi: 10.3390/molecules28114504 (PMC10254267; doi:10.3390/molecules28114504)
Supplement: Supplementary file 1 [file molecules-28-04504-s001.zip]

Archive with 1 entries (1 files):
- molecules-2435701-supplementary.pdf
